# Supplementary material for: T4SS-dependent TLR5 activation by Helicobacter pylori infection
Source: Nat Commun. 2019 Dec 16;10:5717. doi: 10.1038/s41467-019-13506-6 (PMC6915727; doi:10.1038/s41467-019-13506-6)
Supplement: Supplementary file 3 — Source Data [file 41467_2019_13506_MOESM3_ESM.xlsx]

## Sheet: Figure 1a
Figure 1a	Uncropped blots

## Sheet: Figure 1b
Figure 1b
		Mock	NCTC11637	G27	N6	26695	UH4	Ka125	1061	Safr7
		1B_WT_1	1B_WT_2	1B_WT_3	1B_WT_4	1B_WT_5	1B_WT_6	1B_WT_7	1B_WT_8	1B_WT_9
	Parental	0.993838	1.35085	1.56182	0.939306	0.887808	1.10931	1.12081	0.858946	0.632346
		1.03552	1.30774	1.3179	0.859323	0.89121	0.926909	1.00268	0.88318	0.748574
		0.970644	1.05403	1.28953	0.839141	0.766166	0.979679	0.901704	0.892921	0.409364
	TLR5+	1B_T5_1	1B_T5_2	1B_T5_3	1B_T5_4	1B_T5_5	1B_T5_6	1B_T5_7	1B_T5_8	1B_T5_9
		1.08003	8.13346	8.81106	7.36455	11.2775	3.63693	4.6042	2.87751	2.21923
		0.953528	8.49091	8.61811	9.09429	10.9551	3.61299	4.55241	2.83286	2.20877
		0.966437	7.7415	9.78422	7.82706	10.6828	4.0145	4.02219	3.02439	2.87332

## Sheet: Figure 1c
Figure 1c	Uncropped blots

## Sheet: Figure 1d
Figure 1d
		Mock	P12 wt	P12∆vacA	P12∆ureB	P12∆flaA	P12∆cagA	P12∆cagL	rFliC
		1D_WT_1	1D_WT_2	1D_WT_3	1D_WT_4	1D_WT_5	1D_WT_6	1D_WT_7	1D_WT_8
	Parental	0.993838	1.16754	1.0843	0.976323	1.25182	1.34569	0.866396	0.985584
		1.03552	1.32057	1.15973	1.01341	1.31526	1.24628	1.14145	0.916488
		0.970644	0.867682	1.04261	1.07577	0.960155	1.18166	1.08793	0.797168
	TLR5+	1D_T5_1	1D_T5_2	1D_T5_3	1D_T5_4	1D_T5_5	1D_T5_6	1D_T5_7	1D_T5_8
		1.08003	8.48049	8.93249	8.59985	9.84304	11.6069	4.0658	11.0277
		0.953528	8.93197	9.70252	8.49794	12.2876	12.0498	4.36684	12.0053
		0.966437	8.18464	9.88337	9.18313	9.29362	11.9932	4.23358	12.4883

## Sheet: Figure 1e
Figure 1e	Uncropped blots

## Sheet: Figure 2a
Figure 2a
		Time	G27 wt	G27 wt	G27 wt		G27∆CagL	G27∆CagL	G27∆CagL
		4	2.04	5.48	0.595		1.13	0.0832	0.99
	Parental	16.2	2	6.2	2.34		3.06	2.19	2.76
		28.5	1.5	6.64	5.34		3.16	3.39	4.09
		40.7	13.2	8.57	5.9		4.41	5.45	4.85
		52.9	14.1	9.4	8.19		3.82	6.84	5.45
		65.1	15.3	9.56	11		5.21	6.5	6.8
		77.5	16.8	8.87	13.4		4.49	6.01	7.14
		89.5	17.7	10.1	16.5		5.98	7.12	7.43
		Time	G27 wt	G27 wt	G27 wt		G27∆CagL	G27∆CagL	G27∆CagL
		4	4.01	7.7	12.9		2.09	0.298	-1.77
	TLR5+	16.2	8.78	11.6	19.2		0.971	0.386	-1.17
		28.5	14.6	14.8	22.8		2.06	-0.209	-0.894
		40.7	15.7	16.1	25.1		2.99	0.572	0.453
		52.9	18	17.4	25.2		4.08	-0.278	-0.105
		65.1	21.4	17.8	27.5		3.62	1.86	-0.209
		77.5	22.7	18	29.2		4.47	0.81	-0.0207
		89.5	25.4	19	30.3		5.52	0.286	0.368

## Sheet: Figure 2b
Figure 2b	Uncropped blot

## Sheet: Figure 3b
Figure 3b
		Mock	P12 wt	P12 ∆cagL	P12 ∆cagL/cagL-1	P12 ∆cagL/cagL-2	P12 ∆cagL/cagL-3	1061 wt	1061 ∆flaA	1061 ∆flaA/flaA-1	1061 ∆flaA/flaA-2
		3B_WT_1	3B_WT_2	3B_WT_3	3B_WT_4	3B_WT_5	3B_WT_6	3B_WT_7	3B_WT_8	3B_WT_9	3B_WT_10
	Parental	0.993838	1.23522	1.01701	1.25207	1.28161	1.14669	1.06718	1.23641	1.46352	1.252
		1.03552	1.29857	0.855205	1.29441	1.16829	1.30336	1.25254	1.11787	1.44065	1.27611
		0.970644	1.21786	0.70049	0.981277	1.13518	1.02308	1.01624	0.929628	1.04763	1.09477
		3B_T5_1	3B_T5_2	3B_T5_3	3B_T5_4	3B_T5_5	3B_T5_6	3B_T5_7	3B_T5_8	3B_T5_9	3B_T5_10
	TLR5+	1.08003	13.7724	5.36568	14.6694	3.93358	3.50783	3.47036	5.14654	5.28925	8.84609
		0.953528	13.0256	4.92213	13.5366	4.15917	3.70698	3.21108	5.37409	5.38783	8.93316
		0.966437	14.4991	5.62071	14.1948	3.71906	3.62248	3.09994	5.17853	5.62611	9.46475
Figure 3b	Uncropped blots

## Sheet: Figure 3c
Figure 3c	Uncropped blots
Figure 3c	Relative TLR5 binding (in %)
	rCagL wt	rCagL L79A	rCagL L81A	rCagL N85A	rCagL L81A/ N85A	FliC	FliC peptide
	100	18.22	37.72	38.99	13.64	97.29	58.56
	100	26.17	37.98	48.55	12.83	95.51	65.36
	100	19.64	38.78	39.5	11.06	88.86	59.81

## Sheet: Figure 3d
Figure 3d
		Mock	3D_CagLWT_1	3D_CagLWT_2	3D_CagLWT_3	3D_CagLWT_4	3D_CagLWT_5		3D_L81A_1	3D_L81A_2	3D_L81A_3	3D_L81A_4	3D_L81A_5		3D_N85A_1	3D_N85A_2	3D_N85A_3	3D_N85A_4	3D_N85A_5		3D_L79A_1	3D_L79A_2	3D_L79A_3	3D_L79A_4	3D_L79A_5		3D_L81/N85A_1	3D_L81/N85A_2	3D_L81/N85A_3	3D_L81/N85A_4	3D_L81/N85A_5
	Parental	0.991955	0.942263	0.931369	0.855401	0.955837	0.836561		1.18106	1.02333	1.36715	1.31937	1.19027		0.997698	1.11135	0.913896	0.761391	0.796016		0.895468	0.920583	1.01948	0.882104	1.0693		1.09383	1.19404	1.41544	1.24212	1.24158
		0.988679	0.983007	0.953902	0.81895	0.940268	0.778088		1.09605	1.09938	1.29601	1.35267	1.12637		0.928488	1.12835	1.00691	0.867319	0.835533		0.899345	0.980515	0.92102	0.897226	1.12369		1.1186	1.19913	1.44856	1.2006	1.08366
		1.01937	0.96307	0.822994	0.820098	0.966923	0.776151		1.01838	1.14852	1.32655	1.26734	1.11074		1.00683	0.994907	1.02549	0.849625	0.827549		0.890982	0.989777	0.924025	0.985563	1.06718		1.1591	1.29468	1.27254	1.20554	1.21888
		Mock	3D_CagLWT_1	3D_CagLWT_2	3D_CagLWT_3	3D_CagLWT_4	3D_CagLWT_5		3D_L81A_1	3D_L81A_2	3D_L81A_3	3D_L81A_4	3D_L81A_5		3D_N85A_1	3D_N85A_2	3D_N85A_3	3D_N85A_4	3D_N85A_5		3D_L79A_1	3D_L79A_2	3D_L79A_3	3D_L79A_4	3D_L79A_5		3D_L81/N85A_1	3D_L81/N85A_2	3D_L81/N85A_3	3D_L81/N85A_4	3D_L81/N85A_5
	TLR5+	0.967226	2.07295	4.42943	6.53117	8.84558	9.82548		1.58072	2.7583	4.02744	6.17051	6.20614		1.23035	1.59863	1.92781	2.42031	2.6919		1.1019	1.22673	1.11198	1.07077	1.29788		1.0393	1.14338	1.20808	1.18417	1.02731
		1.03821	2.03586	4.56639	6.12008	8.69912	9.74161		1.46334	3.2556	4.40145	6.39937	7.2323		1.29807	1.5845	1.97184	2.3538	2.8921		1.11727	1.17339	1.14456	1.13746	1.29171		1.00403	1.14648	1.12585	1.12028	0.990308
		0.994568	1.96041	4.21335	6.03977	8.9466	10.4907		1.59792	3.23984	4.35043	6.02259	6.39061		1.27011	1.56931	1.89864	2.29005	2.87139		1.16317	1.13732	1.21876	1.23995	1.29305		1.01817	1.13569	1.31878	1.17576	1.0638

[truncated: 23 more sheets: Figure 4e, Figure 4f, Figure 4g, Figure 4h, Figure 4i, Figure 4j, Figure 4k, Figure 4l, Figure 4m, Figure 4n, Figure 4p, Suppl. Figure 1, Suppl. Figure 2, Suppl. Figure 3, Suppl. Figure 4, Suppl. Figure 5, Suppl. Figure 6, Suppl. Figure 12, Suppl. Figure 13, Suppl. Figure 16a …]
